# Supplementary material for: The efficacy and safety of thrombopoietin receptor agonists in solid tumors with chemotherapy-induced thrombocytopenia: a systematic review and network meta-analysis of randomized controlled trials
Source: Front Pharmacol. 2025 Dec 1;16:1683857. doi: 10.3389/fphar.2025.1683857 (PMC12702962; doi:10.3389/fphar.2025.1683857)
Supplement: Supplementary file 4 [file DataSheet1.xlsx]

## Sheet: Sheet1
This file provides detailed information on all study outcomes.
Study ID	regions	registration number	Stage	Random and blind method	sponsor	Chemotherapy	total number of participants	Age(years)	Gender(M/F)	Interventions	Dose	Duration	Bleeding	Platelet transfusion	AEs	Serious AEs	Platelet count>400×109/L	Grade 3 or 4 thrombocytopenia	Thrombosis	Mortality	Chemotherapy dose reduction or delays
Kellum (2010）	USA, European Union, Asia, South America	NCT00102726	Phase 2	1:1:1:1Random, double-blind	GlaxoSmithKline	carboplatin/paclitaxel	44	58.5 (35-75)	23/21	Eltrombopag	50mg	on days 2 through 11 of each 21-day cycle of chemotherapy	4/44	0	38/44	4/44	2/44	not given	2/44	1/44	not given
							44	59 (33-75)	16/28	Eltrombopag	75mg		1/44	0	38/44	7/44	4/44	not given	2/44	3/44	not given
							46	58 (34-81)	24/22	Eltrombopag	100mg		3/46	0	42/46	10/46	6/46	not given	6/46	3/46	not given
							46	58 (23-73)	16/30	Placebo			4/46	0	39/46	7/46	3/46	not given	3/46	3/46	not given
Winer (2015)	United States, Europe, and India	NCT01147809	Phase 1	3:1Random, double-blind	GlaxoSmithKline	gemcitabine plus platinum	9	53 (34-75)	2/7	Eltrombopag	100mg	on days -5 to-1 and days 2–6 starting from cycle 2 of treatment	not given	not given	9/9	5/9	9/9	4/9	2/9	5/9	2/9
							3	55 (49-56)	2/1	Placebo			not given	not given	3/3	1/3	3/3	3/3	0/3	1/3	1/3
						gemcitabine monotherapy	10	69(50-74)	7/3	Eltrombopag	100mg		not given	not given	10/10	2/10	8/10	2/10	1/10	6/10	4/10
							4	67.5(31-81)	1/3	Placebo			not given	not given	3/4	1/4	1/4	2/4	0/4	2/4	3/4
Winer (2017)	United States, Europe, and India	NCT01147809	Phase 2	2:1Random, double-blind	GlaxoSmithKline	gemcitabine plus platinum	22	67.0(51–80)	12/10	Eltrombopag	100mg	on Days −5 to −1 and Days 2 to 6 of each chemotherapy cycle beginning with the first cycle	2/22	8/52	20/22	8/22	not given	17/22	1/22	13/52	10/22
							11	64.0(57–83)	5/6	Placebo			6/11	3/23	11/11	6/11	not given	11/11	1/11	9/23	9/11
						gemcitabine monotherapy	30	67.5 (36–82)	17/13	Eltrombopag	100mg		1/30	8/52	28/30	8/30	not given	10/28	4/30	13/52	13/29
							12	66.0(44-79)	5/7	Placebo			0/12	3/23	12/12	6/12	not given	5/12	1/12	9/23	9/12
Al-Samkari (2022)	China, Hungary, Poland, Russia, Serbia, Ukraine, and the USA	NCT03471078	Phase 3	2:1Random, double-blind	Sobi, Inc.	gemcitabine, fluorouracil...	82	61.0(38-78)	39/43	Avatrombopag	60mg	5 days before the primary chemotherapy days of the interventional cycle (cycle X + 1) and for 5 days immediately following thechemotherapy days	5/82	8/82	71/82	15/82	16/82	16/82	2/82	2/82	20/82
							40	60.8 (26-77)	18/22	Placebo			3/40	3/40	36/40	8/40	3/40	14/40	1/40	0	9/40
Mantha (2019）	United States	NCT02052882	phase II	2:1Random，Open Label	Memorial Sloan Kettering Cancer Center	carboplatin or cisplatin...	15	50(30-76）	5/10	Romiplostim	2.0mg/kg/w, then titrated	until a platelet count of 100,000/mL or more	not given	0	not given	not given	not given	not given	not given	not given	not given
							8	67(46-77）	6/2	Observation			not given	2/8	not given	not given	not given	not given	not given	not given	not given
Natale R (2009)	USA	NCT00413283	phase 2	4: 1randomized, double blind	Amgen (Responsible Party)	gemcitabine plus platinum	16	63.8±10.8	12/4	Romiplostim	250 µg	on Day 2 of each chemotherapy cycle	not given	4/15	16/16	7/16	not given	7/15	1/16	0/16	4/15
							18	62.5±7.7	12/6	Romiplostim	500 µg		not given	1/18	18/18	5/18	not given	7/18	1/18	1/18	4/18
							16	65.4±8.2	15/2	Romiplostim	750 µg		not given	1/16	14/16	5/16	not given	7/16	1/16	1/16	5/16
							12	59.8±6.6	6/6	Placebo			not given	1/12	12/12	1/12	not given	5/12	0/12	0/12	2/12
TRACEII (2014)	Germany	NCT03622931	phase 2	1:1randomized, double blind	GMIHO Gesellschaft für Medizinische Innovation - Hämatologie und Onkologie mbH	myelosuppressive chemotherapy	11	18-64 years:6; 65-84 years:5	0/11	Romiplostim	750 µg	on day1, 8, 15 (+/- 1 day) of a three-weekly chemotherapy regimen, and in case of a four-weekly regime on day 1, 8, 15 with a break between day 22 – 28.	not given	not given	not given	2/11	not given	2/11	not given	not given	not given
							10	18-64 years:7; 65-84 years:3	0/10	Placebo			not given	not given	not given	4/10	not given	9/10	not given	not given	not given
Qin (2024)	China	NCT03976882	phase 2	1:1randomized	Jiangsu HengRui Medicine Co., Ltd.	gemcitabine,carboplatin...	28	58 (38-74)	13/15	Hetrombopag	7.5 mg	daily, titrated to maintain platelet counts	0	5/28	27/28	1/28	not given	not given	0/28	0/28	not given
							31	58 (36-72)	18/13	Placebo			0	19/31	30/31	3/31	not given	not given	1/31	0/31	not given
